# Supplementary material for: Inadvertent temporary transvenous pacing of the left ventricle: an underreported complication—a case report
Source: Eur Heart J Case Rep. 2025 Jun 25;9(7):ytaf299. doi: 10.1093/ehjcr/ytaf299 (PMC12255227; doi:10.1093/ehjcr/ytaf299)
Supplement: ytaf299_Supplementary_Data [file ytaf299_supplementary_data.zip]

Archive with 8 entries (8 files):
- Supplementary Table 1.docx
- Video 1.mp4
- Video 2.mp4
- Video 3.mp4
- Video 4.mp4
- Video 5.mp4
- Video 6.mp4
- Video 7.mp4
